# Supplementary material for: Associations of Nutritional, Environmental, and Metabolic Biomarkers with Diabetes-Related Mortality in U.S. Adults: The Third National Health and Nutrition Examination Surveys between 1988–1994 and 2016
Source: Nutrients. 2022 Jun 24;14(13):2629. doi: 10.3390/nu14132629 (PMC9268621; doi:10.3390/nu14132629)
Supplement: Supplementary file 1 [file nutrients-14-02629-s001.zip]

Archive with 1 entries (1 files):
- nutrients-1773090-supplementary.pdf
